# Supplementary material for: The Flavonoid Pathway in Tomato Seedlings: Transcript Abundance and the Modeling of Metabolite Dynamics
Source: PLoS One. 2013 Jul 26;8(7):e68960. doi: 10.1371/journal.pone.0068960 (PMC3724892; doi:10.1371/journal.pone.0068960)
Supplement: Table S1 — Candidate genes identified by their annotation in ITAG2.30 were scored for expression intensity on the micro-array and by sequence similarity to Petunia x hybrida genes that have been experimentally implicated in flavonoid metabolism. (XLSX) [file pone.0068960.s002.xlsx]

## Sheet: Sheet1
Supplementary table YY
Candidate genes identified by their annotation in ITAG2.30 were scored for expression intensity on the micro-array and by sequence similarity to Petunia x hybrida genes that have been experimentally implicated in flavonoid metabolism
accession	% protein identity to petunia gene	maximal signal microarray	candidate function	annotation ITAG2.30
solyc03g080190	0.35	754.289	F3H	flavanone 3-hydroxylase-like protein (ahrd v1 **-- q9flv0_arath); contains interpro domain(s) ipr005123 oxoglutarate and iron-dependent oxygenase
solyc02g083860	0.89	133.836	F3H	flavanone 3-hydroxylase (ahrd v1 ***- a9zmi9_tobac); contains interpro domain(s) ipr005123 oxoglutarate and iron-dependent oxygenase
solyc09g066310	0.3	24.1754	F3H	flavonol synthase/flavanone 3-hydroxylase (ahrd v1 **-* b6shp9_maize); contains interpro domain(s) ipr005123 oxoglutarate and iron-dependent oxygenase
solyc10g005120	0.29	14.1679	F3H	flavanone 3-hydroxylase (ahrd v1 **-- q5xpx2_ginbi); contains interpro domain(s) ipr005123 oxoglutarate and iron-dependent oxygenase
solyc11g044820	0.2	10.5184	F3H	flavonol synthase/flavanone 3-hydroxylase (ahrd v1 **-- b6u6c1_maize); contains interpro domain(s) ipr005123 oxoglutarate and iron-dependent oxygenase
solyc06g073080	0.34	11.9892	F3H	flavonol synthase/flavanone 3-hydroxylase (ahrd v1 **-* fls_pethy); contains interpro domain(s) ipr005123 oxoglutarate and iron-dependent oxygenase
solyc10g018170	0.27	6.61114	F3H	flavonol synthase/flavanone 3-hydroxylase (ahrd v1 **-* b6shp9_maize)
solyc11g044830	0.34	5.85097	F3H	flavanone 3-hydroxylase (ahrd v1 **-- d7lts6_araly); contains interpro domain(s) ipr005123 oxoglutarate and iron-dependent oxygenase
solyc03g115220	0.86	92.8333	F3'H	cytochrome p450
solyc11g013110	0.83	206.963	FLS	anthocyanidin synthase (ahrd v1 **** b2m0x8_ginbi); contains interpro domain(s) ipr005123 oxoglutarate and iron-dependent oxygenase
solyc11g066580	0.85	148.481	F3'5'H	cytochrome p450
solyc08g083520	0.36	4.97742	F3'5'H	flavonoid 3&apos;,5&apos;-hydroxylase (ahrd v1 ***- c75a2_solme); contains interpro domain(s) ipr002401 cytochrome p450, e-class, group i
solyc08g083510	0.35	4.74253	F3'5'H	flavonoid 3&apos;,5&apos;-hydroxylase (ahrd v1 **-- c75a2_solme); contains interpro domain(s) ipr002401 cytochrome p450, e-class, group i
solyc08g080040	0.85	610.724	ANS	anthocyanidin synthase (ahrd v1 ***- d3xfg1_thecc); contains interpro domain(s) ipr005123 oxoglutarate and iron-dependent oxygenase
solyc08g006770	0.3	239.253	ANS	anthocyanidin synthase (fragment) (ahrd v1 **-* p93120_diaca); contains interpro domain(s) ipr005123 oxoglutarate and iron-dependent oxygenase
solyc10g085190	0.34	66.2978	ANS	anthocyanidin synthase (ahrd v1 **-- q2egb7_maldo); contains interpro domain(s) ipr005123 oxoglutarate and iron-dependent oxygenase
solyc10g076660	0.35	9.52809	ANS	anthocyanidin synthase (ahrd v1 **-- q2qcx4_goshi); contains interpro domain(s) ipr005123 oxoglutarate and iron-dependent oxygenase
solyc01g044550	0.22	4.92553	ANS	anthocyanidin synthase (ahrd v1 **-- o22583_matin)
solyc10g076670	0.35	3.87661	ANS	anthocyanidin synthase (ahrd v1 **-- q2qcx4_goshi)
solyc02g085020	0.89	448.543	DFR	dihydroflavonol 4-reductase (ahrd v1 **** q6wg03_soltu); contains interpro domain(s) ipr016040 nad(p)-binding domain
solyc04g015590	0.34	81.1681	DFR	dihydroflavonol 4-reductase (ahrd v1 ***- q6wg04_soltu); contains interpro domain(s) ipr016040 nad(p)-binding domain
solyc12g005350	0.39	61.4024	DFR	dihydroflavonol-4-reductase (ahrd v1 ***- b6tud3_maize); contains interpro domain(s) ipr016040 nad(p)-binding domain
solyc10g009520	0.24	54.257	DFR	dihydroflavonol-4-reductase (ahrd v1 ***- b2czk9_hiepl); contains interpro domain(s) ipr016040 nad(p)-binding domain
solyc05g051010	0.37	32.1564	DFR	dihydroflavonol 4-reductase family (ahrd v1 ***- d7lci9_araly); contains interpro domain(s) ipr016040 nad(p)-binding domain
solyc10g009530	0.54	20.1598	DFR	dihydroflavonol 4-reductase c (ahrd v1 ***- a9yev9_conar); contains interpro domain(s) ipr016040 nad(p)-binding domain
solyc01g087630	0.23	15.5625	DFR	dihydroflavonol-4-reductase (ahrd v1 *-*- b6tpa7_maize)
solyc01g094070	0.4	12.0695	DFR	dihydroflavonol 4-reductase family (ahrd v1 **** d7lci9_araly); contains interpro domain(s) ipr016040 nad(p)-binding domain
solyc00g014980	0.1	11.7533	DFR	dihydroflavonol-4-reductase (fragment) (ahrd v1 *--- dfra_medsa); contains interpro domain(s) ipr017451 f-box associated type 1
solyc04g008780	0.37	11.2682	DFR	dihydroflavonol 4-reductase family (ahrd v1 **** d7md06_araly); contains interpro domain(s) ipr016040 nad(p)-binding domain
solyc01g068080	0.35	9.21305	DFR	dihydroflavonol 4-reductase family (ahrd v1 ***- d7md06_araly); contains interpro domain(s) ipr016040 nad(p)-binding domain
solyc02g089770	0.2	8.52533	DFR	dihydroflavonol-4-reductase (ahrd v1 ***- b6tk03_maize); contains interpro domain(s) ipr016040 nad(p)-binding domain
solyc10g009510	0.27	6.66605	DFR	dihydroflavonol 4-reductase (ahrd v1 ***- q84jw8_allce)
solyc03g031470	0.4	6.27356	DFR	dihydroflavonol 4-reductase (ahrd v1 **** b9x2i6_roshc); contains interpro domain(s) ipr016040 nad(p)-binding domain
solyc05g051020	0.38	5.98631	DFR	dihydroflavonol 4-reductase family (ahrd v1 ***- d7lci9_araly); contains interpro domain(s) ipr016040 nad(p)-binding domain
solyc10g009500	0.35	5.9489	DFR	dihydroflavonol 4-reductase (ahrd v1 ***- q6wg04_soltu); contains interpro domain(s) ipr016040 nad(p)-binding domain
solyc04g071740	0.63	5.84234	DFR	dihydroflavonol 4-reductase (ahrd v1 ***- q8lp24_9sola); contains interpro domain(s) ipr016040 nad(p)-binding domain
solyc10g018140	0.25	5.17027	DFR	dihydroflavonol 4-reductase (ahrd v1 **** q6r130_citsi); contains interpro domain(s) ipr016040 nad(p)-binding domain
solyc10g083440	0.78	113.974	GT	udp flavonoid 3-o-glucosyltransferase (fragment) (ahrd v1 **** b5ait4_ipotf); contains interpro domain(s) ipr002213 udp-glucuronosyl/udp-glucosyltransferase
solyc04g010110	0.16	22.2903	GT	anthocyanidin 3-o-glucosyltransferase (ahrd v1 ***- b6su01_maize); contains interpro domain(s) ipr002213 udp-glucuronosyl/udp-glucosyltransferase
solyc04g079030	0.16	6.40595	GT	anthocyanidin 3-o-glucosyltransferase (ahrd v1 *-*- b6trk5_maize); contains interpro domain(s) ipr002213 udp-glucuronosyl/udp-glucosyltransferase
solyc11g007440	0.2	6.11206	GT	udp-glucose flavonoid glucoside 1 6-glucosyltransferase (ahrd v1 ***- c5nn15_catro); contains interpro domain(s) ipr002213 udp-glucuronosyl/udp-glucosyltransferase
solyc07g006720	0.46	5.2382	GT	udp flavonoid 3-o-glucosyltransferase (fragment) (ahrd v1 **** b5ait4_ipotf); contains interpro domain(s) ipr002213 udp-glucuronosyl/udp-glucosyltransferase
gene	accession Petunia	Petunia references
F3'5'H	D14588	Holton et al. Nature, 366 (1993), pp. 276–279
F3H	Q07353	Britsch et al. J. Biol. Chem. 267 (8), 5380-5387 (1992)
F3'H	Q9SBQ9	Brugliera et al. Plant J. 19 (4), 441-451 (1999)
ANS	P51092	Weiss et al Plant Mol. Biol. 22 (5), 893-897 (1993)
DFR	P14720	Huits et al., Plant J. 6 (3), 295-310 (1994)
FLS	Q07512	Holton et al. Plant J. 4 (6), 1003-1010 (1993)
3GT	BAA89008	Kazama et al. Plant Cell Rep., DOI:10.1007/s00299-012-1336-7 (2012)
